# Supplementary material for: Expression of Concern: Signaling Networks Associated with AKT Activation in Non-Small Cell Lung Cancer (NSCLC): New Insights on the Role of Phosphatydil-Inositol-3 kinase
Source: PLoS One. 2026 May 14;21(5):e0349359. doi: 10.1371/journal.pone.0349359 (PMC13175380; doi:10.1371/journal.pone.0349359)
Supplement: S1 File — (ZIP) [file pone.0349359.s001.zip]

Archive with 18 entries (18 files):
- .DS_Store
- FIGURE 1 LIST OF CONTENTS.docx
- Figure 1A pAKT left SCC  10x.pdf
- Figure 1A pAKT left SCC  10x.tif
- Figure 1A pAKT left SCC 40x.pdf
- Figure 1A pAKT left SCC 40x.tiff
- Figure 1A pAKT right SCC 10x.jpg
- Figure 1A pAKT right SCC 10x.pdf
- Figure 1A pAKT right SCC 40x.jpg
- Figure 1A pAKT right SCC 40x.pdf
- Figure 1B pAKT left ADC 10x.pdf
- Figure 1B pAKT left ADC 10x.tif
- Figure 1B pAKT left ADC40x.pdf
- Figure 1B pAKT left ADC40x.tif
- Figure 1B pAKT right ADC 10x .pdf
- Figure 1B pAKT right ADC 10x.jpg
- Figure 1B pAKT right ADC 40x.jpg
- Figure 1B pAKT right ADC 40x.pdf
