# Supplementary material for: Expression of Concern: Signaling Networks Associated with AKT Activation in Non-Small Cell Lung Cancer (NSCLC): New Insights on the Role of Phosphatydil-Inositol-3 kinase
Source: PLoS One. 2026 May 14;21(5):e0349359. doi: 10.1371/journal.pone.0349359 (PMC13175380; doi:10.1371/journal.pone.0349359)
Supplement: S2 File — (ZIP) [file pone.0349359.s002.zip]

Archive with 14 entries (14 files):
- Figure 2C AKT1 right .tiff
- .DS_Store
- Figure  2C AKT1 right.pdf
- Figure 2 LIST OF CONTENTS .docx
- Figure 2A AKT1 SCC left 10x.jpg
- Figure 2A AKT1 SCC left 10x.pdf
- Figure 2A AKT1 SCC right 10x.jpg
- Figure 2A AKT1 SCC right 10x.pdf
- Figure 2B AKT1 ADC left 10x.jpg
- Figure 2B AKT1 ADC left 10x.pdf
- Figure 2B AKT1 ADC right 10x.jpg
- Figure 2B AKT1 ADC right 10x.pdf
- Figure 2C AKT1 left.pdf
- Figure 2C AKT1 left.tiff
