# Supplementary material for: Expression of Concern: Signaling Networks Associated with AKT Activation in Non-Small Cell Lung Cancer (NSCLC): New Insights on the Role of Phosphatydil-Inositol-3 kinase
Source: PLoS One. 2026 May 14;21(5):e0349359. doi: 10.1371/journal.pone.0349359 (PMC13175380; doi:10.1371/journal.pone.0349359)
Supplement: S3 File — (ZIP) [file pone.0349359.s003.zip]

Archive with 13 entries (13 files):
- Figure 3C AKT2 gene amplification right.tiff
- .DS_Store
- Figure 3 list of contents.docx
- Figure 3A AKT2 SCC left 10x.pdf
- Figure 3A AKT2 SCC left 10x.tiff
- Figure 3A AKT2 SCC right 10x.pdf
- Figure 3A AKT2 SCC right 10x.tiff
- Figure 3B AKT2 ADC  left 10x.tiff
- Figure 3B AKT2 ADC left 10x.pdf
- Figure 3B AKT2 ADC right 10x.tiff
- Figure 3C AKT2  diploid left.tiff
- Figure 3C AKT2 diploid left.pdf
- Figure 3C AKT2 gene amplification right.pdf
