# Supplementary material for: Expression of Concern: Signaling Networks Associated with AKT Activation in Non-Small Cell Lung Cancer (NSCLC): New Insights on the Role of Phosphatydil-Inositol-3 kinase
Source: PLoS One. 2026 May 14;21(5):e0349359. doi: 10.1371/journal.pone.0349359 (PMC13175380; doi:10.1371/journal.pone.0349359)
Supplement: S4 File — (ZIP) [file pone.0349359.s004.zip]

Archive with 14 entries (14 files):
- Figure 4C PI3KCA gene  amplification right .tiff
- .DS_Store
- Figure 4 list of contents.docx
- Figure 4A SCC PI3KCA left 10x.jpg
- Figure 4A SCC PI3KCA left 10x.pdf
- Figure 4A SCC PI3KCA right  10x.jpg
- Figure 4A SCC PI3KCA right  10x.pdf
- Figure 4B ADC PI3KCA left 10x.pdf
- Figure 4B ADC PI3KCA left 10x.tif
- Figure 4B ADC PI3KCA right 10x.jpg
- Figure 4B ADC PI3KCA right 10x.pdf
- Figure 4C PI3KCA diploid cells left.pdf
- Figure 4C PI3KCA diploid cells left.tiff
- Figure 4C PI3KCA gene  amplification right .pdf
