# Supplementary material for: Expression of Concern: Signaling Networks Associated with AKT Activation in Non-Small Cell Lung Cancer (NSCLC): New Insights on the Role of Phosphatydil-Inositol-3 kinase
Source: PLoS One. 2026 May 14;21(5):e0349359. doi: 10.1371/journal.pone.0349359 (PMC13175380; doi:10.1371/journal.pone.0349359)
Supplement: S6 File — (ZIP) [file pone.0349359.s006.zip › Figure 6D.xlsx]

## Sheet: Foglio1
	0	1	2	3	Weeks
H460 SCR	0	293.1	432.674	848.48
H460 shPI3K	0	229.015	347.637	472.011
