# Supplementary material for: Expression of Concern: Signaling Networks Associated with AKT Activation in Non-Small Cell Lung Cancer (NSCLC): New Insights on the Role of Phosphatydil-Inositol-3 kinase
Source: PLoS One. 2026 May 14;21(5):e0349359. doi: 10.1371/journal.pone.0349359 (PMC13175380; doi:10.1371/journal.pone.0349359)
Supplement: S6 File — (ZIP) [file pone.0349359.s006.zip › Figure 6C complete file _see sheet shPI3K.xls]

## Sheet: Foglio1
siero 1%
	0 ore	24 ore	48 ore	72 ore	124 ore		dv0h	dv24h	dv48	dv72	dv124
H460	0.281083	0.293	0.54875	0.80525	1.67275		0.0180225	0.0759868	0.0706842	0.0520665	0.0984221
H460 SCR	0.300917	0.29325	0.528	0.73	1.593		0.121602	0.038526	0.088378	0.0594699	0.0793851
H460 sh AKT1 #4	0.289417	0.41525	0.5835	0.8115	1.211		0.0297519	0.0306417	0.100719	0.0484458	0.048277
H460 sh AKT2 #3	0.280417	0.33425	0.428	0.56875	1.4285		0.0588904	0.0522709	0.03995	0.0757116	0.0890936
H460 sh PI3K	0.269583	0.267	0.3455	0.5045	1.0815		0.0460957	0.00663325	0.0519583	0.066335	0.161265
siero 5%
H460	0.281083	0.3605	0.5275	0.83975	1.243		0.0180225	0.0410406	0.0292176	0.0499692	0.0889194
H460 SCR	0.300917	0.3475	0.5655	0.83875	1.17075		0.121602	0.0123693	0.0767702	0.133891	0.0740467
H460 sh AKT1 #4	0.289417	0.4195	0.552	0.8575	1.05175		0.0297519	0.019	0.0405791	0.126758	0.0406233
H460 sh AKT2 #3	0.280417	0.2835	0.437	0.7695	1.2355		0.0588904	0.0211108	0.0912579	0.0987404	0.128894
H460 sh PI3K	0.269583	0.257	0.42575	0.75325	1.17175		0.0460957	0.0167929	0.0814182	0.0247572	0.107921
siero 10%
H460	0.281083	0.35875	0.49625	0.793	1.07175		0.0180225	0.062564	0.0954825	0.0925599	0.0338858
H460 SCR	0.300917	0.31525	0.56475	0.8055	1.11525		0.121602	0.026663	0.0511102	0.0894595	0.0719415
H460 sh AKT1 #4	0.289417	0.398	0.56425	0.8645	0.979		0.0297519	0.0533729	0.07099	0.0286298	0.09568
H460 sh AKT2 #3	0.280417	0.32475	0.4575	0.75475	1.2025		0.0588904	0.0258892	0.141378	0.0587161	0.0885155
H460 sh PI3K	0.269583	0.30975	0.5375	0.74475	1.31125		0.0460957	0.0474017	0.0313953	0.0346735	0.100214

## Sheet: shPI3K
siero 1%
	0 ore	24 ore	48 ore	72 ore	124 ore		dv0h	dv24h	dv48	dv72	dv124
	0	1	2	3	4
H460	0.281083	0.293	0.54875	0.80525	1.67275		0.0180225	0.0759868	0.0706842	0.0520665	0.0984221
H460 SCR	0.300917	0.29325	0.528	0.73	1.593		0.121602	0.038526	0.088378	0.0594699	0.0793851
H460 shPI3K	0.269583	0.267	0.3455	0.5045	1.0815		0.0460957	0.00663325	0.0519583	0.066335	0.161265
H460 sh AKT1 #4	0.289417	0.41525	0.5835	0.8115	1.211		0.0297519	0.0306417	0.100719	0.0484458	0.048277
H460 sh AKT2 #3	0.280417	0.33425	0.428	0.56875	1.4285		0.0588904	0.0522709	0.03995	0.0757116	0.0890936
