# Supplementary material for: Expression of Concern: Signaling Networks Associated with AKT Activation in Non-Small Cell Lung Cancer (NSCLC): New Insights on the Role of Phosphatydil-Inositol-3 kinase
Source: PLoS One. 2026 May 14;21(5):e0349359. doi: 10.1371/journal.pone.0349359 (PMC13175380; doi:10.1371/journal.pone.0349359)
Supplement: S6 File — (ZIP) [file pone.0349359.s006.zip › Figure 6C.xlsx]

## Sheet: Foglio1
1% FBS
	0	1	2	3	4
H460	0.281083	0.293	0.54875	0.80525	1.67275
H460 SCR	0.300917	0.29325	0.528	0.73	1.593
H460 shPI3K	0.269583	0.267	0.3455	0.5045	1.0815
ds	0	1	2	3	4
	0.0180225	0.0759868	0.0706842	0.0520665	0.0984221
	0.121602	0.038526	0.088378	0.0594699	0.0793851
	0.0460957	0.00663325	0.0519583	0.066335	0.161265
