# Supplementary material for: Expression of Concern: Signaling Networks Associated with AKT Activation in Non-Small Cell Lung Cancer (NSCLC): New Insights on the Role of Phosphatydil-Inositol-3 kinase
Source: PLoS One. 2026 May 14;21(5):e0349359. doi: 10.1371/journal.pone.0349359 (PMC13175380; doi:10.1371/journal.pone.0349359)
Supplement: S6 File — (ZIP) [file pone.0349359.s006.zip › Figure 6D complete file_see sheet AKT2.xls]

## Sheet: injection
	project Nr.				10°08
	experim nr				1	Esp. Sh PI3K
	date of communication
	responsible scientist				Carmela De Marco
				2008-07-03
	Group	ID	sex	Sinistra	vol (ml)	Destra	vol (ml)
	1	1	f	1X106 sh PI3K	200	1X106 SCR	200
	1	3	f	1X106 sh PI3K	200	1X106 SCR	200
	1	4	f	1X106 sh PI3K	200	1X106 SCR	200
	1	5	f	1X106 sh PI3K	200	1X106 SCR	200
	2	6	f	1X106 shakt1 #2	200	1X106 SCR	200
	2	7	f	1X106 shakt1 #2	200	1X106 SCR	200
	2	8	f	1X106 shakt1 #2	200	1X106 SCR	200
	2	9	f	1X106 shakt1 #2	200	1X106 SCR	200
	3	10	f	1X106 sh Akt2 #3	200	1X106 SCR	200
	3	11	f	1X106 sh Akt2 #3	200	1X106 SCR	200
	3	12	f	1X106 sh Akt2 #3	200	1X106 SCR	200
	3	13	f	1X106 sh Akt2 #3	200	1X106 SCR	200
	Controllo1	2	f	Matrigel	200	Matrigel	200

## Sheet: weight
project Nr.				10°08
experim nr				1	Esp. Sh PI3K
date of communication
responsible scientist				Carmela De Marco
					1st week	2nd	2nd	3rd	3rd	4th	4th
	Group	ID	sex	2008-07-04	2008-07-11	2008-07-25
	1	1	f	22.8	22.6	25.7
	1	3	f	22.9	23	24.8
	1	4	f	22.8	25.8	27.2
	1	5	f	21.2	24.5	26.4
	2	6	f	21.1	23.7	24.5
	2	7	f	19.4	22.1	24.3
	2	8	f	19.3	21.7	24.8
	2	9	f	20.6	23	26.6
	3	10	f	21.6	23.6	26.7
	3	11	f	21.3	22.5	25
	3	12	f	19.7	24	25.6
	3	13	f	24.1	24.5	29.1
	Controllo1	2	f	24.4	27.6	29

## Sheet: volume
project Nr.					10°08
experim nr					1		Esp. Sh PI3K
date of communication
responsible scientist					Carmela De Marco
lato Dx
					1st week		2nd		2nd		3rd	3rd		4th	4th		Group	ID	1st week	2nd	3rd		4th	4th
Group	ID	sex	2008-07-04		2008-07-11		2008-07-18		2008-07-25								Group	ID	2008-07-11	2008-07-18	2008-07-25
Group	ID		lung	larg	lung	larg	lung	larg	lung	larg							1	1	307.745	323.905	496.815
1	1	f	nm	nm	9.12	7.4	9.3	7.49	10.62	8.81							1	3	191.859	270.647	492.467
1	3	f	nm	nm	8.3	5.57	9.24	6.34	10.9	8.29							1	4	2162.39	2396.79	2894.82
1	4	f	nm	nm	19	11.98	19.97	12.02	20.61	13.63							1	5	94.8855	127.393	284.613
1	5	f	nm	nm	6.1	5.1	6.94	5.29	9.66	6.1							2	6	754.154	893.958	1498.78
2	6	f	nm	nm	14.7	6.98	15.88	7.09	16.02	11.68							2	7	2011.93	2129.47	4084.21
2	7	f	nm	nm	17.8	12.7	18.1	13	22.07	16.77							2	8	#VALUE!	#VALUE!	#VALUE!
2	8	f	nm	nm	nm	nm	nm	nm	nm	nm							2	9	231.922	426.674	965.008
2	9	f	nm	nm	8.54	6.36	9.77	8.94	12.91	11.58							3	10	256.751	394.447	799.689
3	10	f	nm	nm	9.16	6.12	9.72	8.35	12.13	10.87							3	11	158.791	308.165	764.662
3	11	f	nm	nm	7.1	6.3	8.97	7.66	11.11	12.39							3	12	#VALUE!	#VALUE!	#VALUE!
3	12	f	nm	nm	nm	nm	nm	nm	nm	nm							3	13	524.935	601.41	864.56
3	13	f	nm	nm	11.8	7.54	12.45	7.76	13.57	9.39									0		0
																	Controllo1	2	0		71.6951
Controllo1	2	f	nm	nm	nm	nm	5.1	3.61	5.69	5.02
									155.319
																	SCR
lato SX
					1st week		2nd		2nd		3rd	3rd		4th	4th		Group	ID	1st week	2nd	3rd
Group	ID	sex	2008-07-04		2008-07-11		2008-07-18		2nd								Group	ID	2008-07-11	2008-07-18	2008-07-25
Group	ID		lungh.	largh.	lungh.	largh.	lungh.	largh.	2008-07-25								1	1	278.44	372.072	415.482
1	1	f	nm	nm	8.56	7.6	9.78	7.78	10.03	8.26							1	3	285.351	432.64	543.924
1	3	f	nm	nm	8.7	7.54	10.4	8	10.43	10							1	4	172.269	328.874	455.643
1	4	f	nm	nm	6.87	7.3	8.18	9.83	9.48	10.14							1	5	180	256.96	472.993
1	5	f	nm	nm	7.5	6.4	8.3	7.46	9.84	9.77							2	6	318.031	419.452	668.328
2	6	f	nm	nm	9.78	6.65	10.72	7.3	12.18	9.01							2	7	374.714	412.844	948.36
2	7	f	nm	nm	9.56	8.2	9.98	8.29	13.67	10.15							2	8	393.271	517.759	800.282
2	8	f	nm	nm	10.2	7.56	11.5	7.83	12.98	9.5							2	9	103.336	127.939	310.011
2	9	f	nm	nm	6.13	5.5	6.79	5.55	8.91	7.81							3	10	80.2585	118.429	193.878
3	10	f	nm	nm	5.54	5.23	6.66	5.34	7.7	6.54							3	11	86.9309	155.319	190.25
3	11	f	nm	nm	6.05	4.75	7.89	4.99	8.28	5.55							3	12	127.285	171.23	289.112
3	12	f	nm	nm	7.23	4.87	8.36	4.9	9.55	6.34							3	13	134.119	169.707	356.8
3	13	f	nm	nm	7.21	5.16	7.87	5.48	9.82	7.4
Controllo1	2	f	nm	nm	5.97	4.87	6.5	5.04	7.48	5.74

## Sheet: Grafici
	Lt dx	SCR					0	1	2	3
	1st week	2nd	3rd			H460 shRNA	0	477.166	479.667	863.067
	2008-07-11	2008-07-18	2008-07-25			H460 sh PI3K	0	294.493	335.684	462.472
						H460 sh Akt1	0	230.464	271.417	514.001
	249.706	260.865	412.141			H460 shAkt2	0	230.848	206.601	329.937
	128.753	185.704	374.546
	1363.44	1442.64	1914.43
	79.3305	97.1048	179.724
	358.095	399.129	1092.74
	1435.48	1529.45	3103.41
	172.72	235.279	438.386
	171.541	195.967	399.238
	79	75.6789	317.806
	335.424	374.855	598.248
SCR		437.349	479.667	883.067
DST	0	106.627	123.314	117.796
	Lt Sx
	1st week	2nd	3rd
	2008-07-11	2008-07-18	2008-07-25
	276.093	295.984	410.389
Sh PI3K	426.65	502.2	771.5
	426.828	491.841	590.185
	48.4	52.7127	77.8149
Sh PI3K	376.524	430.008	590.691
DST	86.9757	116.184	180.556
Sh Akt1	216.248	285.634	494.387
	321.407	342.933	704.159
	291.483	352.526	585.722
	92.7163	104.574	271.738
Sh Akt1	230.464	271.417	514.001
shAkt2	49.5633	53.3047	118.163
	546.996	556.697	777.811
	95.9853	118.17	296.252
		98.2309	127.522
shAkt2	230.848	242.724	397.408
	274.774

## Sheet: observation
project Nr.				10°08
experim nr				1	Esp. Sh PI3K
date of communication
responsible scientist				Carmela De Marco
			osservazione										osservazione										osservazione
			a	b	c	d	e	f	g	h	*		a	b	c	d	e	f	g	h	*		a	b	c	d	e	f	g	h	*					Change in appearance:
Group	ID	sex
1	1	f																																		a	lack of grooming,
1	3	f																																			(non si puliscono, soggetti sporchi)
1	4	f
1	5	f																																		b	nasal discharges
2	6	f																																			(scolo nasale, presenza di croste, aree lesionate)
2	7	f
2	8	f																																		c	Piloerection
2	9	f																																			(piloerezione, aspetto arruffato, pelo opaco)
3	10	f
3	11	f																																		d	hunched up
3	12	f																																			(accucciati, dorso incurvato, atteggiamento antalgico
3	13	f
																																				Change in natural behaviours
Controllo1	2	f
																																				e	less mobile and alert
																																					(riduzione della mobilità e della soglia di attenzione, sonnolenza)
																																				f	self mutilation
																																					(auto mutilazione, auto traumatismi)
			osservazione										osservazione										osservazione
			a	b	c	d	e	f	g	h	*		a	b	c	d	e	f	g	h	*		a	b	c	d	e	f	g	h	*
Group	ID	sex
1	1	f
1	2	f
1	3	f
2	1	f
2	2	f
2	3	f
3	1	f
3	2	f
3	3	f
4	1	f
4	2	f
4	3	f
Controllo1	1	f

## Sheet: sampling
	Group	ID	sex	time
	1	1	f
	1	3	f		1	liv	1	K	1	S	1	H	1	Lu	1	lym
	1	4	f		2	liv	2	K	2	S	2	H	2	Lu	2	lym
	1	5	f		3	liv	3	K	3	S	3	H	3	Lu	3	lym
	2	6	f		4	liv	4	K	4	S	4	H	4	Lu	4	lym
	2	7	f		1	liv	1	K	1	S	1	H	1	Lu	1	lym
	2	8	f		2	liv	2	K	2	S	2	H	2	Lu	2	lym
	2	9	f
	3	10	f
	3	11	f
	3	12	f
	3	13	f
	Controllo1	2	f
	Samples collected will be immediately freezed in liquid Nitrogen,
	stored in a -80°C freezer and delivered in dry ice
	animals will be manteined in food and water deprivation since
	the afternoon of the previous day

## Sheet: - AKT2
SCR													307.745	323.905	496.815
	231.922	426.674	965.008			524.935	601.41	864.56					191.859	270.647	492.467
	256.751	394.447	799.689			231.922	331.222	738.528					2162.39	2396.79	2894.82
	158.791	308.165	764.662			256.751	399.969	824.619					94.8855	127.393	284.613
	524.935	601.41	864.56			254.154	593.958	988.32
	293.1	432.674	848.48			316.941	481.64	854.007					2011.93	2129.47	4084.21
	160.052	123.114	88.0217		0	139.11	136.938	103.843					#VALUE!	#VALUE!	#VALUE!
													#VALUE!	113.193	177.256
													#VALUE!	#VALUE!	#VALUE!
shPI3K	1		1	278.44	372.072	415.482
shPI3K	3		3	285.351	432.64	543.924							254.154	593.958	1098.78
shPI3K	4		4	172.269	328.874	455.643
shPI3K	5		5	180	256.96	472.993
				229.015	347.637	472.011
			0	61.2078	73.9301	53.6532
													#DIV/0!	#DIV/0!	#DIV/0!
shAKT2	10	80.2585	118.429	193.878
shAKT2	11	86.9309	155.319	190.25				H460 SCR	0	293.1	432.674	848.48
shAKT2	12	127.285	171.23	289.112				H460 shPI3K	0	229.015	347.637	472.011
shAKT2	13	134.119	169.707	356.8				H460 shAKT2	0	107.148	153.671	257.51
		107.148	153.671	257.51
	0	27.4754	24.5638	80.478
