# Supplementary material for: Expression of Concern: Signaling Networks Associated with AKT Activation in Non-Small Cell Lung Cancer (NSCLC): New Insights on the Role of Phosphatydil-Inositol-3 kinase
Source: PLoS One. 2026 May 14;21(5):e0349359. doi: 10.1371/journal.pone.0349359 (PMC13175380; doi:10.1371/journal.pone.0349359)
Supplement: S7 File — (ZIP) [file pone.0349359.s007.zip]

Archive with 14 entries (14 files):
- Figure S1B PI3KCA normal 10x.pdf
- .DS_Store
- Figure S1 list of contents.docx
- Figure S1A_left_Actin blot.pdf
- Figure S1A_left_Akt1 blot .pdf
- Figure S1A_right_Actin blot.pdf
- Figure S1A_right_AKT2 blot.pdf
- Figure S1B AKT1 normal 10x.pdf
- Figure S1B AKT1 normal 10x.tiff
- Figure S1B AKT2 normal 10x.pdf
- Figure S1B AKT2 normal 10x.tiff
- Figure S1B pAKT normal 10x.pdf
- Figure S1B pAKT normal 10x.tiff
- Figure S1B PI3KCA normal 10x .tiff
