# Supplementary material for: Expression of Concern: Signaling Networks Associated with AKT Activation in Non-Small Cell Lung Cancer (NSCLC): New Insights on the Role of Phosphatydil-Inositol-3 kinase
Source: PLoS One. 2026 May 14;21(5):e0349359. doi: 10.1371/journal.pone.0349359 (PMC13175380; doi:10.1371/journal.pone.0349359)
Supplement: S8 File — (ZIP) [file pone.0349359.s008.zip]

Archive with 34 entries (34 files):
- Figure S2A AKT1 SCC  right 10x.jpg
- Figure S2A AKT1 SCC  right 10x.pdf
- Figure S2A AKT1 SCC left  40x.jpg
- Figure S2A AKT1 SCC left  40x.pdf
- Figure S2A AKT1 SCC left 10x.jpg
- Figure S2A AKT1 SCC left 10x.pdf
- Figure S2A AKT1 SCC right 40x.jpg
- Figure S2A AKT1 SCC right 40x.pdf
- Figure S2B AKT1 ADC left 10x.jpg
- Figure S2B AKT1 ADC left 10x.pdf
- Figure S2B AKT1 ADC left40x.jpg
- Figure S2B AKT1 ADC left40x.pdf
- FigureS2A AKT1 (++) SCC 40x.pdf
- FigureS2A AKT1 (++) SCC 40x.TIF
- FigureS2A AKT1(+) SCC 40x.pdf
- FigureS2A AKT1(+) SCC 40x.TIF
- FigureS2A AKT1(+)SCC  10x.pdf
- FigureS2A AKT1(+)SCC  10x.TIF
- FigureS2A AKT1(++) SCC 10x.pdf
- FigureS2A AKT1(++) SCC 10x.TIF
- FigureS2B AKT1 (+) ADC  10x.pdf
- FigureS2B AKT1 (+) ADC  10x.TIF
- FigureS2B AKT1 (+) ADC 40x.pdf
- FigureS2B AKT1 (+) ADC 40x.TIF
- FigureS2B AKT1 (++) ADC 10x.pdf
- FigureS2B AKT1 (++) ADC 10x.TIF
- FigureS2B AKT1 ADC right 10x.jpg
- FigureS2B AKT1 ADC right 10x.pdf
- FigureS2B AKT1 ADC right 40x.jpg
- FigureS2B AKT1 ADC right 40x.pdf
- FigureS2B AKT1(++) ADC 40x.pdf
- FigureS2B AKT1(++) ADC 40x.TIF
- .DS_Store
- Figure S2 list of contents.docx
