# Supplementary material for: Expression of Concern: Signaling Networks Associated with AKT Activation in Non-Small Cell Lung Cancer (NSCLC): New Insights on the Role of Phosphatydil-Inositol-3 kinase
Source: PLoS One. 2026 May 14;21(5):e0349359. doi: 10.1371/journal.pone.0349359 (PMC13175380; doi:10.1371/journal.pone.0349359)
Supplement: S9 File — (ZIP) [file pone.0349359.s009.zip]

Archive with 18 entries (18 files):
- Figure S3A AKT2 right 40x.tiff
- .DS_Store
- Figure S3 list of contents.docx
- Figure S3A AKT2 (+) 10x.pdf
- Figure S3A AKT2 (+) 10x.tiff
- Figure S3A AKT2 (+) 40x.pdf
- Figure S3A AKT2 (+) 40x.TIF
- Figure S3A AKT2 (++)  10x.pdf
- Figure S3A AKT2 (++)  10x.TIF
- Figure S3A AKT2 (++) 40x.pdf
- Figure S3A AKT2 (++) 40x.TIF
- Figure S3A AKT2 left 10x.pdf
- Figure S3A AKT2 left 10x.tiff
- Figure S3A AKT2 left 40x.pdf
- Figure S3A AKT2 left 40x.tiff
- Figure S3A AKT2 right 10x.pdf
- Figure S3A AKT2 right 10x.tiff
- Figure S3A AKT2 right 40x.pdf
