# Supplementary material for: Expression of Concern: Signaling Networks Associated with AKT Activation in Non-Small Cell Lung Cancer (NSCLC): New Insights on the Role of Phosphatydil-Inositol-3 kinase
Source: PLoS One. 2026 May 14;21(5):e0349359. doi: 10.1371/journal.pone.0349359 (PMC13175380; doi:10.1371/journal.pone.0349359)
Supplement: S11 File — (ZIP) [file pone.0349359.s011.zip]

Archive with 34 entries (34 files):
- Figure S4B PIK3CA right 40x.pdf
- .DS_Store
- Figure S4 list of contents.docx
- Figure S4A PI3KCA right 40x.jpg
- Figure S4A PI3KCA right 40x.pdf
- Figure S4A PI3KCA(++) 10x.TIF
- Figure S4A PIK3CA  (+) 40x.pdf
- Figure S4A PIK3CA  (++) 10x.pdf
- Figure S4A PIK3CA (+) 10x.pdf
- Figure S4A PIK3CA (+) 10x.TIF
- Figure S4A PIK3CA (+) 40x.TIF
- Figure S4A PIK3CA (++) 40x.pdf
- Figure S4A PIK3CA (++) 40x.TIF
- Figure S4A PIK3CA left 10x.jpg
- Figure S4A PIK3CA left 10x.pdf
- Figure S4A PIK3CA left 40x.jpg
- Figure S4A PIK3CA left 40x.pdf
- Figure S4A PIK3CA right  10x.jpg
- Figure S4A PIK3CA right  10x.pdf
- Figure S4B PI3KCA (+) 10x.pdf
- Figure S4B PI3KCA (+) 10x.TIF
- Figure S4B PI3KCA (+) 40x.pdf
- Figure S4B PI3KCA (+) 40x.TIF
- Figure S4B PI3KCA (++) 10x.pdf
- Figure S4B PI3KCA (++) 10x.TIF
- Figure S4B PI3KCA (++) 40x.pdf
- Figure S4B PI3KCA (++) 40x.TIF
- Figure S4B PI3KCA right 10x.pdf
- Figure S4B PIK3CA left 10x.pdf
- Figure S4B PIK3CA left 10x.tif
- Figure S4B PIK3CA left 40x.pdf
- Figure S4B PIK3CA left 40x.tif
- Figure S4B PIK3CA right 10x.jpg
- Figure S4B PIK3CA right 40x.jpg
