# Supplementary material for: Expression of Concern: Signaling Networks Associated with AKT Activation in Non-Small Cell Lung Cancer (NSCLC): New Insights on the Role of Phosphatydil-Inositol-3 kinase
Source: PLoS One. 2026 May 14;21(5):e0349359. doi: 10.1371/journal.pone.0349359 (PMC13175380; doi:10.1371/journal.pone.0349359)
Supplement: S12 File — (ZIP) [file pone.0349359.s012.zip]

Archive with 14 entries (14 files):
- FigureS5B PTEN SCC left 40x.tif
- .DS_Store
- Figure S5 list of contents.docx
- Figure S5B PTEN SCC left   10x.jpg
- Figure S5B PTEN SCC left  10x.pdf
- FigureS5A  PTEN normal 10x.jpg
- FigureS5A  PTEN normal 40x.jpg
- FigureS5A PTEN normal 10x.pdf
- FigureS5A PTEN normal 40x.pdf
- FigureS5B PTEN ADC right  10x.jpg
- FigureS5B PTEN ADC right 10x.pdf
- FigureS5B PTEN ADC right 40x.jpg
- FigureS5B PTEN ADC right 40x.pdf
- FigureS5B PTEN SCC left 40x.pdf
